# Supplementary material for: The Climate-Driven Genetic Diversity Has a Higher Impact on the Population Structure of Plasmopara viticola Than the Production System or QoI Fungicide Sensitivity in Subtropical Brazil
Source: Front Microbiol. 2020 Sep 17;11:575045. doi: 10.3389/fmicb.2020.575045 (PMC7528563; doi:10.3389/fmicb.2020.575045)
Supplement: Supplementary file 5 [file Table_3.xlsx]

## Sheet: Plan1
Supplementary Table 3. Origin and microsatellite profiles for 94 Plasmopara viticola isolates from Brazil.
Population	Isolate	Allele length at different microsatellite loci
		Pv7		Pv17		Pv31		Pv61		Pv137		Pv140		Pv144		Pv147		CES		ISA
PPv1	PPv1.1	289	309	148	148	238	240	181	183	248	248	191	197	164	186	213	213	120	160	126	126
PPv1	PPv1.2	289	309	148	148	238	240	181	183	248	248	191	197	164	186	213	213	120	120	126	126
PPv1	PPv1.3	289	309	148	148	238	240	181	183	248	248	191	197	164	186	213	213	120	120	126	126
PPv1	PPv1.4	289	309	148	148	238	240	181	183	248	248	191	197	164	186	213	213	120	120	126	126
PPv1	PPv1.5	289	309	148	148	238	240	181	183	248	248	191	197	164	186	213	213	120	160	126	126
PPv1	PPv1.6	289	309	148	148	238	240	181	183	248	248	191	197	164	186	213	213	120	120	126	128
PPv1	PPv1.7	289	309	148	148	238	240	181	183	248	248	191	197	164	186	213	213	120	120	126	126
PPv1	PPv1.8	289	309	148	148	238	240	181	183	248	248	189	189	164	186	213	213	120	120	126	126
PPv1	PPv1.9	289	309	148	148	238	240	181	183	248	248	191	197	164	186	213	213	120	120	126	126
PPv1	PPv1.10	289	309	148	148	238	240	181	183	248	248	191	197	164	186	213	213	120	120	126	126
PPv1	PPv1.11	289	309	148	148	238	240	181	183	248	248	191	197	164	186	213	213	120	120	126	126
PPv1	PPv1.12	291	291	150	154	242	244	185	187	250	250	189	195	170	182	213	213	120	154	120	128
PPv1	PPv1.13	289	309	148	148	238	240	181	183	248	248	191	197	164	186	213	213	120	154	126	126
PPv1	PPv1.14	289	309	148	148	238	240	181	183	248	248	191	197	164	186	213	213	120	120	126	126
PPv1	PPv1.15	289	309	148	148	238	240	181	183	248	248	191	197	164	186	213	213	120	120	126	126
PPv1	PPv1.16	289	309	148	148	238	240	181	183	250	250	191	197	164	186	213	213	120	120	126	126
PPv1	PPv1.17	291	291	150	154	242	244	185	187	250	250	189	195	170	182	213	213	120	154	120	128
PPv1	PPv1.18	289	309	148	148	238	240	181	183	248	248	191	197	164	186	213	213	120	120	126	126
PPv1	PPv1.19	289	309	148	148	238	240	181	183	248	248	191	197	164	186	213	213	120	120	126	126
PPv1	PPv1.20	289	309	148	148	238	240	181	183	248	248	191	197	164	186	213	213	120	120	126	126
PPv1	PPv1.21	289	309	148	148	238	240	181	183	248	248	191	197	164	186	213	213	120	120	126	126
PPv1	PPv1.22	289	309	148	148	238	240	181	183	248	248	191	197	164	186	213	213	120	120	126	126
PPv1	PPv1.23	289	309	148	148	238	240	181	183	248	248	191	197	164	186	213	213	120	120	126	126
PPv1	PPv1.24	291	291	150	154	242	244	185	187	250	250	189	195	170	182	213	213	120	154	120	128
PPv2	PPv2.1	291	291	150	154	242	244	185	187	250	250	189	195	170	182	213	213	120	154	120	128
PPv2	PPv2.2	291	291	150	154	242	244	185	187	250	250	189	195	170	184	213	213	120	154	120	128
PPv2	PPv2.3	291	291	150	154	242	244	185	187	250	250	189	195	170	182	213	213	120	154	120	128
PPv2	PPv2.4	291	291	150	154	242	244	185	187	250	250	189	195	170	182	213	213	120	154	120	128
PPv2	PPv2.5	291	291	150	154	242	244	185	187	250	250	189	195	170	182	213	213	120	154	120	128
PPv2	PPv2.6	291	291	150	154	242	244	185	187	250	250	189	195	170	182	213	213	154	154	120	128
PPv2	PPv2.7	291	291	150	154	242	244	185	187	250	250	189	195	170	182	213	213	120	154	120	128
PPv2	PPv2.8	291	291	150	154	242	244	185	187	250	250	189	195	170	182	213	213	120	154	120	128
PPv2	PPv2.9	291	291	150	154	242	244	185	187	250	250	189	195	170	182	213	213	120	154	120	128
PPv2	PPv2.10	291	291	150	154	242	244	185	187	250	250	189	195	170	182	213	213	120	154	120	128
PPv2	PPv2.11	291	291	150	154	242	244	185	187	250	250	189	195	170	182	213	213	120	154	120	128
PPv2	PPv2.12	291	291	150	154	242	244	185	187	250	250	189	195	170	182	213	213	120	154	120	128
PPv2	PPv2.13	291	291	150	154	242	244	185	187	250	250	189	195	170	182	213	213	120	154	120	128
PPv2	PPv2.14	291	291	150	154	242	244	185	187	250	250	189	195	170	182	213	213	154	154	120	128
PPv2	PPv2.15	291	291	150	154	242	244	185	187	250	250	189	195	170	182	213	213	120	154	120	128
PPv2	PPv2.16	291	291	150	154	242	244	185	187	250	250	189	195	170	182	213	213	120	154	120	128
PPv2	PPv2.17	291	291	150	154	242	244	185	187	250	250	189	195	170	182	213	213	120	154	120	128
PPv2	PPv2.18	291	291	150	154	242	244	185	187	250	250	189	195	170	182	213	213	120	154	120	128
PPv2	PPv2.19	291	291	150	154	242	244	185	187	250	250	189	195	170	182	213	213	120	154	120	128
PPv2	PPv2.20	291	291	150	154	242	244	185	187	250	250	189	195	170	182	213	213	120	154	120	128
PPv2	PPv2.21	291	291	150	154	242	244	185	187	250	250	189	195	170	182	213	213	120	154	120	128
PPv2	PPv2.22	291	291	150	154	242	244	185	187	250	250	189	195	170	182	213	213	120	154	120	128
PPv2	PPv2.23	291	291	150	154	242	244	185	187	250	250	189	195	170	182	213	213	120	154	120	128
PPv2	PPv2.24	291	291	150	154	242	244	185	187	250	250	189	195	170	182	213	213	154	154	120	128
PPv3	PPv3.2	289	289	150	150	242	242	185	185	250	250	189	189	182	190	213	213	120	120	128	128
PPv3	PPv3.3	289	289	148	148	242	242	185	185	-	-	189	189	184	184	213	213	162	162	120	128
PPv3	PPv3.4	289	291	148	148	242	242	185	185	248	250	189	197	184	188	213	213	120	154	120	128
PPv3	PPv3.5	289	291	150	150	242	242	185	185	250	250	189	197	170	184	213	213	120	120	128	128
PPv3	PPv3.6	289	289	150	150	242	242	185	185	250	250	189	189	-	-	213	213	120	152	120	128
PPv3	PPv3.7	289	289	-	-	242	242	185	185	248	248	189	199	188	190	213	213	146	154	128	128
PPv3	PPv3.8	289	289	148	148	242	242	185	185	248	252	189	189	178	186	213	213	120	152	120	128
PPv3	PPv3.9	289	289	150	150	242	242	185	185	250	252	189	189	178	180	213	213	120	120	128	128
PPv3	PPv3.10	289	289	150	150	242	244	185	187	248	250	189	197	182	188	213	213	120	162	120	128
PPv3	PPv3.11	289	289	150	150	242	242	185	185	250	250	189	189	-	-	213	213	120	120	128	128
PPv3	PPv3.12	289	289	150	154	242	242	185	185	250	250	189	189	-	-	213	213	120	120	-	-
PPv3	PPv3.13	289	291	148	154	240	242	183	185	250	252	189	189	178	196	213	213	120	152	120	128
PPv3	PPv3.14	289	289	150	150	242	242	185	185	250	250	189	189	182	190	213	213	120	120	128	128
PPv3	PPv3.15	289	289	150	150	242	244	185	187	250	250	189	189	182	186	213	213	120	120	120	128
PPv3	PPv3.16	289	289	150	150	242	242	185	185	250	250	189	189	182	190	213	213	120	120	128	128
PPv3	PPv3.17	289	289	148	148	242	242	185	185	248	250	189	189	178	190	213	213	120	120	120	128
PPv3	PPv3.18	289	289	150	150	242	242	185	185	250	252	189	189	180	192	213	213	120	120	120	128
PPv3	PPv3.19	289	289	150	150	242	242	185	185	250	250	189	189	182	186	213	213	144	144	120	128
PPv3	PPv3.20	289	289	150	150	240	242	183	185	248	250	189	189	186	192	213	213	120	152	128	128
PPv3	PPv3.21	289	289	150	150	242	242	185	185	248	250	189	189	184	190	213	213	150	150	128	128
PPv3	PPv3.22	289	291	150	150	242	242	185	185	246	250	189	189	178	186	213	213	120	120	120	128
PPv3	PPv3.23	289	289	150	154	242	242	185	185	250	250	189	189	178	178	213	213	120	120	120	128
PPv3	PPv3.24	289	289	148	148	242	242	185	185	250	250	189	197	-	-	-	-	152	152	120	128
PPv4	PPv4.1	289	289	150	150	238	242	181	185	248	250	189	197	176	188	213	213	120	152	120	128
PPv4	PPv4.2	289	289	150	154	242	242	185	185	248	250	189	195	176	180	213	213	120	164	120	128
PPv4	PPv4.3	291	291	150	150	242	244	185	187	246	250	189	189	180	188	207	213	150	164	120	128
PPv4	PPv4.4	289	291	150	150	242	242	183	185	250	250	189	197	180	194	213	213	120	152	120	128
PPv4	PPv4.5	289	289	150	150	240	242	183	185	250	250	191	193	176	186	213	213	120	148	128	128
PPv4	PPv4.6	289	289	150	154	242	242	185	185	246	254	191	197	170	178	213	213	150	150	128	128
PPv4	PPv4.7	289	289	150	154	242	242	185	185	250	250	189	189	180	192	213	213	122	122	128	128
PPv4	PPv4.8	289	289	148	148	244	244	187	187	248	254	189	195	180	186	201	213	120	152	120	128
PPv4	PPv4.9	289	291	150	150	242	242	185	185	248	250	189	189	176	186	213	213	120	120	120	128
PPv4	PPv4.10	289	291	148	148	242	242	185	185	246	248	189	193	178	184	213	213	120	156	120	128
PPv4	PPv4.11	289	289	148	148	242	242	185	185	246	248	189	197	182	190	213	213	152	152	120	128
PPv4	PPv4.12	289	289	148	148	242	244	185	187	248	250	189	195	182	190	213	213	128	152	120	128
PPv4	PPv4.13	289	289	148	148	242	242	185	185	250	252	189	189	178	186	213	213	120	162	120	128
PPv4	PPv4.14	289	289	150	150	242	242	185	185	246	250	189	193	176	180	213	213	154	154	120	128
PPv4	PPv4.15	291	291	150	150	242	242	185	185	246	250	189	189	178	180	213	213	148	164	128	128
PPv4	PPv4.16	289	291	144	148	242	242	185	185	250	250	189	197	184	196	213	213	120	154	120	128
PPv4	PPv4.17	289	291	148	148	242	242	185	185	250	250	189	199	178	188	213	213	120	152	120	128
PPv4	PPv4.19	291	291	150	150	242	242	185	185	248	250	189	189	-	-	213	213	120	152	120	120
PPv4	PPv4.20	291	291	150	150	242	242	185	185	246	250	189	199	186	194	213	213	120	154	120	120
PPv4	PPv4.21	289	289	148	148	242	242	185	185	246	248	197	201	182	184	213	213	120	154	114	120
PPv4	PPv4.22	289	289	148	148	242	242	185	185	248	250	189	197	182	186	213	213	148	148	120	128
PPv4	PPv4.23	289	291	150	150	242	242	185	185	248	250	189	197	180	190	213	213	120	162	128	128
PPv4	PPv4.24	289	289	148	148	242	242	185	185	248	250	189	199	170	180	207	213	120	166	128	128
